# Supplementary material for: New Insights into the Structure of Kappa/Beta-Carrageenan: A Novel Potential Inhibitor of HIV-1
Source: Int J Mol Sci. 2021 Nov 29;22(23):12905. doi: 10.3390/ijms222312905 (PMC8657973; doi:10.3390/ijms222312905)
Supplement: Supplementary file 1 [file ijms-22-12905-s001.zip]

Archive with 1 entries (1 files):
- ijms-1460541-supplementary.pdf
